# Supplementary material for: Frequent Acquisition of Glycoside Hydrolase Family 32 (GH32) Genes from Bacteria via Horizontal Gene Transfer Drives Adaptation of Invertebrates to Diverse Sources of Food and Living Habitats
Source: Int J Mol Sci. 2024 Jul 30;25(15):8296. doi: 10.3390/ijms25158296 (PMC11311677; doi:10.3390/ijms25158296)
Supplement: Supplementary file 1 [file ijms-25-08296-s001.zip]

Archive with 1 entries (1 files):
- ijms-3090238-supplementary.pdf
